# Supplementary material for: Targeted Modification of the Foot-And-Mouth Disease Virus Genome for Quick Cell Culture Adaptation
Source: Vaccines (Basel). 2020 Oct 3;8(4):583. doi: 10.3390/vaccines8040583 (PMC7712165; doi:10.3390/vaccines8040583)
Supplement: Supplementary file 1 [file vaccines-08-00583-s001.zip]

Archive with 1 entries (1 files):
- vaccines-931898-supplementary.xlsx
