# Supplementary material for: Targeted Modification of the Foot-And-Mouth Disease Virus Genome for Quick Cell Culture Adaptation
Source: Vaccines (Basel). 2020 Oct 3;8(4):583. doi: 10.3390/vaccines8040583 (PMC7712165; doi:10.3390/vaccines8040583)
Supplement: Supplementary file 1 [file vaccines-08-00583-s001.zip › vaccines-931898-supplementary.xlsx]

## Sheet: Table S1
			adherent cell line, with integrin			no integrin, but heparan sulfate			neither integrin nor heparan sulfate			suspension cell line			suspension cell line			suspension cell line
			BHK-21			CHO-K1			CHO677			BHK-2P			BHK-InVitrus (#8)			production BHK (#9)
		Asia-1 Shamir	23.18	22.29	22.46	no Ct	no Ct	no Ct	no Ct	no Ct	no Ct	no Ct	no Ct	no Ct	32.09	31.54	31.15	27.24	34.07	no Ct
		Asia-#8	23.53	22.84	22.92	38.32	33.22	33.8	38.74	no Ct	39.15	26.06	26.98	26.08	25.07	24.98	25.04	23.97	23.05	22.7
		Asia-#9	23.97	24.53	23.47	37.46	32.57	29.91	31.37	32.85	33.78	26.65	25.92	25.18	25.95	25.42	25.88	23.26	23.12	22.45
	inserted amino acid exchanges
	E59K	9-1	22.97	23.02	22.04	no Ct	no Ct	no Ct	no Ct	no Ct	no Ct	no Ct	38.85	no Ct	29.96	30.51	28.66	38.29	34.63	36.01
	E59K + T83A	9-2	22.93	23.92	22.18	no Ct	no Ct	40.55	no Ct	no Ct	no Ct	no Ct	no Ct	no Ct	29.38	29.8	28.24	37.47	36.31	35.68
	T83A	9-3	23.11	24.04	25.05	no Ct	no Ct	no Ct	40.53	no Ct	no Ct	no Ct	no Ct	no Ct	34.33	34.02	34.03	no Ct	no Ct	no Ct
mutant with best growth performance on BHK suspension cells, similar to 9-7	Q110K + E202K	9-4	23.35	24.49	23.79	no Ct	no Ct	no Ct	no Ct	no Ct	no Ct	24.63	25.14	22.02	24.32	25.33	26.22	22.28	22.95	22.98
					23.15
	Q110K	9-5	24.35	23.35	24.37	no Ct	no Ct	no Ct	no Ct	no Ct	no Ct	no Ct	no Ct	no Ct	30.49	30.34	30.42	35.28	39.49	35.42
	E202K	9-6	24.6	23.41	24.25	no Ct	no Ct	no Ct	no Ct	no Ct	no Ct	no Ct	no Ct	no Ct	31.03	30.45	30.82	35.6	37.51	no Ct
mutant with best growth performance on BHK suspension cells, similar to 9-4	T83A + Q110K + E202K	9-7	25.72	24.08	23.88	35.59	32.8	33.14	31.12	30.25	32.46	27.37	26.24	25.07	27.73	27.38	28.11	23.03	23.09	22.51
	E59K + T83A+ Q110K	9-8	23.1	23.22	23.45	no Ct	no Ct	no Ct	no Ct	no Ct	no Ct	no Ct	no Ct	35.05	29.4	29.96	30.86	34.23	36.48	35.12
mutant with all amino acid exchanges of the original Asia-#9	E59K + T83A + Q110K + E202K	9-9	23.25	23.26	23.31	39.21	36.5	35.71	34.31	36.51	33.79	26.61	27.32	23.8	27.09	28.13	26.62	24.45	24.06	22.13
	E59K + T83A + E202K	9-10	23.35	23.72	23.89	no Ct	no Ct	38.42	no Ct	no Ct	41.84	35.99	35.67	35.27	26.65	27.15	26.36	25.03	24.63	24.48
	T83A + Q110K	9-11	22.78	23.24	22.98	no Ct	no Ct	no Ct	no Ct	no Ct	no Ct	no Ct	40.56	no Ct	32.06	27.1	31.38	30.29	35.02	35.69
	E59K + E202K	9-12	23.21	23.01	25.02	no Ct	no Ct	no Ct	no Ct	no Ct	no Ct	34.79	35.04	34.42	25.98	26.6	27.1	23.47	22.91	24.12
	T83A + E202K	9-13	24.79	24.01	24.47	no Ct	no Ct	no Ct	no Ct	no Ct	no Ct	no Ct	no Ct	38.5	25.29	26.16	26.44	32.56	33.74	34
	E59K + Q110K	9-14	24.34	22.69	22.98	no Ct	no Ct	no Ct	no Ct	no Ct	no Ct	no Ct	no Ct	no Ct	29.14	27.38	29.06	30.91	30.67	31.66
	Q108R	8-1	23.33	22.92	22.77	no Ct	no Ct	no Ct	no Ct	no Ct	no Ct	37.91	no Ct	no Ct	30.39	29.62	29.33	35.95	38.78	40.96
	Q110R	8-2	23.04	23.29	22.3	no Ct	no Ct	no Ct	no Ct	no Ct	no Ct	no Ct	38.58	no Ct	30.95	30.19	29.31	34.25	33.53	35.12
mutant with all amino acid exchanges of the original Asia-#8	Q108R + Q110R	8-3	25.04	21.29	23.77	35.41	34.93	34.38	no Ct	no Ct	no Ct	27.56	23.23	26.26	26.5	26.32	26.4	24.34	24.26	22.51
		Table S1: FMDV RT-qPCR results for the infectivity assay. Cells are shaded based on the Ct value, with low Ct values (=high viral RNA load) shown in red and high Ct values (=low viral RNA load) shown in green.

## Sheet: Figure S1
Cell line	Virus	Mean FMDV Ct	Mean virus titer
BHK-21	8-1	23.0067	7.58333
BHK-21	9-1	22.6767	7.79167
BHK-21	8-2	22.8767	7.70833
BHK-21	9-2	23.01	7.5
BHK-21	8-3	23.3667	7.70833
BHK-21	9-3	24.0667	7.66667
BHK-21	9-4	23.8767	7.58333
BHK-21	9-5	24.0233	7.83333
BHK-21	9-6	24.0867	7.70833
BHK-21	9-7	24.56	7.41667
BHK-21	9-8	23.2567	7.91667
BHK-21	9-9	23.2733	8.08333
BHK-21	9-10	23.6533	7.625
BHK-21	9-11	23	7.58333
BHK-21	9-12	23.7467	7.70833
BHK-21	9-13	24.4233	7.29167
BHK-21	9-14	23.3367	7.66667
BHK-21	Asia-1 Shamir	22.6433	7.70833
BHK-21	Asia-#8	23.0967	8.25
BHK-21	Asia-#9	23.99	7.5
BHK-2P	8-1	37.91			Figure S1: Correlation between FMDV RT-qPCR and virus titration.
BHK-2P	9-1	38.85
BHK-2P	8-2	38.58
BHK-2P	9-2
BHK-2P	8-3	25.6833	7.20833
BHK-2P	9-3
BHK-2P	9-4	23.93	7.66667
BHK-2P	9-5
BHK-2P	9-6
BHK-2P	9-7	26.2267	6.83333
BHK-2P	9-8	35.05
BHK-2P	9-9	25.91	7.17
BHK-2P	9-10	35.6433	4.83333
BHK-2P	9-11	40.56
BHK-2P	9-12	34.75	5.83333
BHK-2P	9-13	38.5
BHK-2P	9-14
BHK-2P	Asia-1 Shamir
BHK-2P	Asia-#8	26.3733	7.75
BHK-2P	Asia-#9	25.9167	6.83333
BHK-InVitrus	8-1	29.78	6.625
BHK-InVitrus	9-1	29.71	6.79167
BHK-InVitrus	8-2	30.15	6.75
BHK-InVitrus	9-2	29.14	6.91667
BHK-InVitrus	8-3	26.4067	7.41667
BHK-InVitrus	9-3	34.1267	5.5
BHK-InVitrus	9-4	25.29	7.5
BHK-InVitrus	9-5	30.4167	6.875
BHK-InVitrus	9-6	30.7667	6.54167
BHK-InVitrus	9-7	27.74	6.875
BHK-InVitrus	9-8	30.0733	6.33333
BHK-InVitrus	9-9	27.28	7.375
BHK-InVitrus	9-10	26.72	7.33333
BHK-InVitrus	9-11	30.18	6.08333
BHK-InVitrus	9-12	26.56	7.29167
BHK-InVitrus	9-13	25.9633	6.625
BHK-InVitrus	9-14	28.5267	6.83333
BHK-InVitrus	Asia-1 Shamir	31.5933	6.33333
BHK-InVitrus	Asia-#8	25.03	7.70833
BHK-InVitrus	Asia-#9	25.75	6.79167
CHO677	8-1
CHO677	9-1
CHO677	8-2
CHO677	9-2
CHO677	8-3
CHO677	9-3	40.53
CHO677	9-4
CHO677	9-5
CHO677	9-6
CHO677	9-7	31.2767	6.04167
CHO677	9-8
CHO677	9-9	34.87	5.5
CHO677	9-10	41.84
CHO677	9-11
CHO677	9-12
CHO677	9-13
CHO677	9-14
CHO677	Asia-1 Shamir
CHO677	Asia-#8	38.945	4.70833
CHO677	Asia-#9	32.6667	5.75
CHO-K1	8-1
CHO-K1	9-1
CHO-K1	8-2
CHO-K1	9-2	40.55
CHO-K1	8-3	34.9067	6.04167
CHO-K1	9-3
CHO-K1	9-4
CHO-K1	9-5
CHO-K1	9-6
CHO-K1	9-7	33.8433	5.75
CHO-K1	9-8
CHO-K1	9-9	37.14	5.25
CHO-K1	9-10	38.42
CHO-K1	9-11
CHO-K1	9-12
CHO-K1	9-13
CHO-K1	9-14
CHO-K1	Asia-1 Shamir
CHO-K1	Asia-#8	35.1133	6
CHO-K1	Asia-#9	33.3133	5.95833
production BHK	8-1	38.5633	4.58333
production BHK	9-1	36.31	4.66667
production BHK	8-2	34.3	5.75
production BHK	9-2	36.4867	4.79167
production BHK	8-3	23.7033	7.625
production BHK	9-3
production BHK	9-4	22.7367	7.95833
production BHK	9-5	36.73	4.875
production BHK	9-6	36.555	4.08333
production BHK	9-7	22.8767	7.66667
production BHK	9-8	35.2767	5.41667
production BHK	9-9	23.5467	7.66667
production BHK	9-10	24.7133	7.45833
production BHK	9-11	33.6667	5.75
production BHK	9-12	23.5	7.66667
production BHK	9-13	33.4333	5.25
production BHK	9-14	31.08	6.20833
production BHK	Asia-1 Shamir	30.655	3.04167
production BHK	Asia-#8	23.24	8.25
production BHK	Asia-#9	22.9433	7.70833
